# Supplementary material for: Cold Enrichment Methods for the Detection of Foodborne Yersiniosis: Friend or Foe?
Source: Pathogens. 2022 Feb 21;11(2):278. doi: 10.3390/pathogens11020278 (PMC8875810; doi:10.3390/pathogens11020278)
Supplement: Supplementary file 1 [file pathogens-11-00278-s001.zip]

Archive with 1 entries (1 files):
- pathogens-1602673-supplementary.pdf
